# Supplementary material for: Sex Modulates Response to Renal-Tubule-Targeted Insulin Receptor Deletion in Mice
Source: Int J Mol Sci. 2023 Apr 29;24(9):8056. doi: 10.3390/ijms24098056 (PMC10178497; doi:10.3390/ijms24098056)
Supplement: Supplementary file 1 [file ijms-24-08056-s001.zip]

Archive with 1 entries (1 files):
- ijms-2283445-supplementary.pdf
